# Supplementary material for: Evaluation of Arterial Spin Labeling MRI—Comparison with 15O-Water PET on an Integrated PET/MR Scanner
Source: Diagnostics (Basel). 2021 May 1;11(5):821. doi: 10.3390/diagnostics11050821 (PMC8147295; doi:10.3390/diagnostics11050821)
Supplement: Supplementary file 1 [file diagnostics-11-00821-s001.zip]

Archive with 1 entries (1 files):
- diagnostics-1204943-supplementary.pdf
